# Supplementary material for: Synthesis of Alkyne-Substituted Dihydropyrrolones as Bacterial Quorum-Sensing Inhibitors of Pseudomonas aeruginosa
Source: Antibiotics (Basel). 2022 Jan 25;11(2):151. doi: 10.3390/antibiotics11020151 (PMC8868272; doi:10.3390/antibiotics11020151)
Supplement: Supplementary file 1 [file antibiotics-11-00151-s001.zip]

Archive with 1 entries (1 files):
- antibiotics-1555965-supplementary.pdf
